# Supplementary material for: The Anti-Vascular Endothelial Growth Factor Receptor 1 (VEGFR-1) D16F7 Monoclonal Antibody Inhibits Melanoma Adhesion to Soluble VEGFR-1 and Tissue Invasion in Response to Placenta Growth Factor
Source: Cancers (Basel). 2022 Nov 14;14(22):5578. doi: 10.3390/cancers14225578 (PMC9688925; doi:10.3390/cancers14225578)
Supplement: Supplementary file 1 [file cancers-14-05578-s001.zip]

Archive with 1 entries (1 files):
- cancers-1969352-supplementary.pdf
